# Supplementary material for: The effects of provisional resin cements on the color and retentive strength of all-ceramic restorations cemented on customized zirconia abutments
Source: PLoS One. 2022 Jan 18;17(1):e0262582. doi: 10.1371/journal.pone.0262582 (PMC8765607; doi:10.1371/journal.pone.0262582)
Supplement: S1 Table — (XLSX) [file pone.0262582.s001.xlsx]

## Sheet: Sheet1
ΔE 1										ΔE 2
			L(i)*	a(i)*	b(i)*	ΔE							L(i)*	a(i)*	b(i)*	ΔE
monolithic zirconia	TempBond	1	91.6	-1	22.5	4.57615				monolithic zirconia	TempBond	1	98.8	0.2	25	0.169202
			98.8	0.2	25								99	0.3	25.2
		2	93.2	-1.1	22.2	3.50113						2	97.1	0.1	27.3	1.43426
			97.1	0.1	27.3								98	0.8	24.7
		3	93.7	-2	20	3.59821						3	96.5	0	25.4	0.927096
			96.5	0	25.4								98	0.1	24.8
		4	93.9	-1.3	21.8	3.33971						4	96.3	0.3	27.5	1.37431
			96.3	0.3	27.5								98.4	0.5	26.2
		5	93.8	-1.4	21.5	3.19226						5	96.9	0	26.3	0.267577
			96.9	0	26.3								96.6	0.1	25.9
		6	91.5	-2.8	17.7	3.13667						6	93.5	-0.9	22.1	0.809161
			93.5	-0.9	22.1								94.8	-0.9	21.7
		7	89.3	-2.6	18	3.66673						7	93.5	-1.2	22.3	0.824828
			93.5	-1.2	22.3								94.6	-1.4	21.4
	TempBond clear	8	93.6	-1.3	21.7	3.61857					TempBond clear	8	87.8	-1.3	21.2	2.04935
			87.8	-1.3	21.2								91	-1.2	20.5
		9	93.4	0	22.9	2.41251						9	89.8	-0.9	21.8	2.49046
			89.8	-0.9	21.8								91.1	1.5	19.5
		10	89.6	-3.2	16.1	1.19283						10	87.8	-2.8	16.2	0.224095
			87.8	-2.8	16.2								87.5	-2.8	16
		11	94.1	-1.7	20.6	2.0815						11	90.8	-1.1	20.6	0.366073
			90.8	-1.1	20.6								90.5	-1.3	20.1
		12	92.8	-1.2	22.4	0.839431						12	91.8	-1	21.3	0.517656
			91.8	-1	21.3								91	-1	21.6
		13	93.5	-0.1	22.8	2.70168						13	89.6	-1	20.9	0.177284
			89.6	-1	20.9								89.6	-0.9	21.2
		14	92	-3	17.4	2.113						14	88.9	-2.1	18	0.65803
			88.9	-2.1	18								89.9	-2.2	17.7
	implantlink semi	15	93.7	-1.5	21.9	2.20457					implantlink semi	15	90.3	-1.2	20.6	0.270058
			90.3	-1.2	20.6								90.7	-1.2	20.8
		16	94.1	-0.2	22.6	2.69367						16	90.4	-1.2	20.3	0.945617
			90.4	-1.2	20.3								91.8	-1.1	21
		17	89.2	-2.8	18	1.86516						17	86.4	-2.6	17.1	1.27651
			86.4	-2.6	17.1								88.2	-2.4	18
		18	92.5	0	21.6	2.12553						18	89.9	-1.4	20.2	1.63395
			89.9	-1.4	20.2								91.6	-0.8	22.4
		19	91.4	-3.1	17.2	2.94313						19	86.8	-2.7	16.6	0.729559
			86.8	-2.7	16.6								87.8	-2.7	16
		20	93	-1.1	22.6	2.17533						20	89.6	-1.1	21.5	1.14108
			89.6	-1.1	21.5								91.3	-0.7	22
		21	93	-0.2	24.4	2.86305						21	89.8	-1.3	20.7	1.99197
			89.8	-1.3	20.7								93	-1.1	21
Lithium disilicate	implantlink semi	22	84.5	-2.4	14.4	0.745912				Lithium disilicate	implantlink semi	22	83.4	-2.3	14.2	2.37235
			83.4	-2.3	14.2								87	-2.1	14.4
		23	85.5	-2.4	14.4	0.953584						23	84.1	-2.4	14	1.45156
			84.1	-2.4	14								86.3	-2.3	13.8
		24	86.2	-2.3	15	0.162354						24	86.3	-2.2	15.2	1.30326
			86.3	-2.2	15.2								88.3	-2	15.4
		25	85.1	-2.4	14.1	0.392324						25	84.6	-2.6	14.3	0.445996
			84.6	-2.6	14.3								85.1	-2.4	14.7
		26	85.9	-2.4	13.9	0.8735						26	84.6	-2.6	13.8	0.288669
			84.6	-2.6	13.8								84.8	-2.4	14.1
		27	85.6	-2.6	13.9	0.63443						27	86.4	-2.6	14.5	1.73437
			86.4	-2.6	14.5								83.8	-2.6	14
		28	85.1	-2.6	13.6	1.72153						28	87.6	-2.4	14.5	2.19304
			87.6	-2.4	14.5								84.3	-2.5	13.8
	TempBond clear	29	84.7	-2.4	14	2.52571					TempBond clear	29	81.1	-2.7	12.9	3.25054
			81.1	-2.7	12.9								85.8	-2.4	14.2
		30	85.7	-2.4	14.5	0.274336						30	85.5	-2.4	14.1	0.467327
			85.5	-2.4	14.1								86.1	-2.2	14.4
		31	84.4	-2.4	14.1	0.531334						31	83.6	-2.4	14.1	0.290894
			83.6	-2.4	14.1								83.8	-2.3	13.7
		32	85.6	-2.5	13.9	1.38855						32	83.6	-2.5	13.2	1.01398
			83.6	-2.5	13.2								85.1	-2.4	13.5
		33	85.5	-2.4	14.3	4.05415						33	80	-2.8	11.7	3.12625
			80	-2.8	11.7								84.5	-2.6	12.8
		34	87.2	-2.6	13.7	3.53737						34	82	-2.9	12.4	1.08223
			82	-2.9	12.4								83.5	-3	11.8
		35	85.2	-2.5	13.5	2.34075						35	81.7	-2.5	13.3	0.871294
			81.7	-2.5	13.3								82.9	-2.6	13.8
	TempBond	36	86.1	-2.4	14.2	2.8512					TempBond	36	88.8	-1.3	17.7	0.74143
			88.8	-1.3	17.7								89	-1.6	16.5
		37	87.5	-2.4	14.5	3.07783						37	90.8	-1.4	18.1	0.233895
			90.8	-1.4	18.1								91.1	-1.5	17.9
		38	86.1	-2.4	13.9	4.33012						38	90	-0.7	19.5	0.91002
			90	-0.7	19.5								90.6	-1.2	18.2
		39	85.3	-2.5	14.1	6.42208						39	91.3	-0.6	23	2.40405
			91.3	-0.6	23								90.9	-0.8	18.4
		40	85.3	-2.2	15	6.07907						40	91.4	-0.9	23.4	2.54093
			91.4	-0.9	23.4								90.9	-0.8	18.5
		41	84.7	-2.5	13.5	7.35274						41	92.5	-0.7	22.9	0.676839
			92.5	-0.7	22.9								91.5	-1	23.2
		42	87.5	-2.2	14.7	4.18963						42	91.8	-0.5	19.7	0.441619
			91.8	-0.5	19.7								91.3	-0.5	20.3
