# Supplementary material for: The effects of provisional resin cements on the color and retentive strength of all-ceramic restorations cemented on customized zirconia abutments
Source: PLoS One. 2022 Jan 18;17(1):e0262582. doi: 10.1371/journal.pone.0262582 (PMC8765607; doi:10.1371/journal.pone.0262582)
Supplement: S2 Table — (XLSX) [file pone.0262582.s002.xlsx]

## Sheet: Sheet1
		No.	F(max)
monolithic zirconia	TempBond	1	24
		2	24.2
		3	42.4
		4	23.9
		5	35.1
		6	22.1
		7	39.9
	clear	8	7.45
		9	15.8
		10	8.17
		11	12.6
		12	5.08
		13	3.83
		14	3.25
	Detax	15	15.5
		16	18.33
		17	10.3
		18	11.5
		19	11.5
		20	16.1
		21	19.7
Lithium disilicate	Detax	22	15.4
		23	22.1
		24	19.2
		25	40.3
		26	27.6
		27	40
		28	5.47
	clear	29	3.47
		30	6.77
		31	7.97
		32	7.49
		33	11.2
		34	18.6
		35	26.3
	TempBond	36	58.4
		37	64.8
		38	84.8
		39	21.2
		40	20.7
		41	43.5
		42	53.2
